# Supplementary material for: Bronchial and Systemic Relationships of Haemophilus in Chronic Obstructive Pulmonary Disease
Source: Int J Mol Sci. 2026 Apr 10;27(8):3416. doi: 10.3390/ijms27083416 (PMC13115855; doi:10.3390/ijms27083416)
Supplement: Supplementary file 1 [file ijms-27-03416-s001.zip]

Archive with 1 entries (1 files):
- ijms-4101227-supplementary.pdf
